# Supplementary material for: Does Astragalus mongholicus Bunge help promote the healing of wounds? A systematic review and meta-analysis of preclinical animal studies
Source: Front Pharmacol. 2026 Apr 17;17:1799944. doi: 10.3389/fphar.2026.1799944 (PMC13132865; doi:10.3389/fphar.2026.1799944)
Supplement: Supplementary file 1 [file Table3.xlsx]

## Sheet: Sheet1
Characteristics of the included studies
Study	Publicaiton year	Country	Animal species	Animal strain	Gender	Age (weeks)	Weight (g)	Number of animals in case VS control groups	Animal disease model	Wound models	Wound creation method	Type of Wounds	Location of wounds	Wound diameter (mm)	Intervention	Source of Astragalus mongholicus Bunge/Astragaloside IV/Astragalus polysaccharide	Characteristics of of Astragalus mongholicus Bunge/Astragaloside IV/Astragalus polysaccharide	Extraction Method	Concentration	Dose	Frequency	Administration	Vehicle	Treatment duration	Follow up period	Dose response curve	Control
Cui 2024	2024	China	Rats	Sprague-Dawley (SD)	Male	8-10	240-260	6 VS 6	/	A full-layer circular wound	Exairesis	Chronic wounds	Dorsal area	10	Astragaloside IV	Purchased from commercial business (Shanghai Shidan De Standard Technical Service Co., Ltd., Batch No.: RS00161020)	No further characterization reported.	NA	100g/L	1ml	Daily	Smearing for wounds	Normal saline	8 days	8 days	Yes	Normal saline
Fan 2024	2024	China	Rats	Wistar	Male and female	11-12	210-250	30 VS 30	Diabetes	A full-layer circular wound	Exairesis	Chronic wounds	Dorsal area	20	Astragaloside IV	Extracted by the authors	No further characterization reported.	Alcohol extraction. High quality dried roots of Astragalus membranaceus were used as raw material. The roots of Astragalus membranaceus were crushed into fine particles, and AST was extracted using a suitable ethanol solvent and conventional extraction method. The extracted solution was filtered to remove solid residues and impurities. Then, the extraction solution was concentrated to a certain e…	NR	NA	Once every 3 days	Powder was used to evenly cover the wounds	NA	14 days	14 days	No	Normal saline
Zhang 2024	2024	China	Rats	SD	Male	6-8	200-230	10 VS 10	Diabetes	A full-layer circular wound	Exairesis	Chronic wounds	Upper dorsal area	10	Astragalus polysaccharide	Purchased from commercial business (DH0109, Beijing Desite Technology Development Co., Ltd, China)	No further characterization reported.	NA	NR	400mg/kg	NR	Intraperitoneal injection	Normal saline	10 days	10 days	Yes	Normal saline
Jia 2024	2024	China	Rats	SD	Male	NR	180±20	12 VS 13	Diabetes	A full-thickness rectangular wounds	Exairesis	Chronic wounds	Foot dorsum	25 × 20	Astragalus aqueous extract	Purchased from commercial business (Chiatai Qingchunbao, approval number: Guo Yao Zhun Zi Z33020179)	10 ml/ampoule, containing 20 g of Astragalus mongholicus Bunge	Aqueous extract	2g/ml	NR	Daily	Wet gauze with Astragalus aqueous extract was used to cover the wounds	Normal saline	14 days	14 days	No	Normal saline
Liu 2024	2024	China	Rats	SD	Male	NR	180±20	12 VS 12	Diabetes	A full-layer circular wound	Exairesis	Chronic wounds	Dorsal area	15	Astragaloside IV/chitosan/polylactic acid composite electrospinning scaffold	Purchased from commercial business (Shaanxi Zhengnuo Biotechnology Co., LTD)	Purity: ≥98%	NA	NR	NA	Once every 2 days	Nanofiber dressing	NA	15 days	15 days	No	Blank gauze
Xiong 2024	2024	China	Rats	SD	Male	6	250-300	5 VS 5	Diabetes	Four full-layer wounds	Exairesis	Chronic wounds	Dorsal area	20 × 20	Astragaloside IV-loaded hydrogels	Purchased from commercial business (A992810, Macklin, China)	No further characterization reported.	NA	50μg of ASIV-EXO	NA	Once	Hydrogel dressing	NA	14 days	14 days	No	Blank gauze
Wang 2024	2024	China	Rats	SD	Male	8	NR	12 VS 12	Diabetes	A full-layer circular wound	Exairesis	Chronic wounds	Dorsal area	10	Astragaloside IV/polyvinylpyrrolidone/polylactic acid nanofiber dressing	Purchased from commercial business (batch no. 84687–43-4, obtained from Beijing Solepol Science and Technology Co. Ltd., Beijing, China)	Purity: ≥98%	NA	22.1mg/g	NA	Once	Nanofiber dressing	NA	14 days	14 days	No	Blank gauze
Du 2024	2024	China	Rats	SD	Male	NR	160±20	10 VS 10	/	A full-layer square wound	Exairesis	Non-chronic wounds	Dorsal area	10×10	Astragalus polysaccharide- collagen- sodium alginate-silk fibroin 3D-printed scaffold	NR	NR	NR	200μg/ml	NR	Once	Bio-scaffold dressing	NA	14 days	14 days	No	Blank gauze
Zheng2023	2023	China	Rats	SD	Male	7	180-200	10 VS 10	/	A deep partial-thickness burn wound	Scald	Non-chronic wounds	Dorsal area	25 × 25	Astragalus polysaccharide	Purchased from commercial business (Xi'an Watson Biotechnology Co., Ltd., China)	Purity: ≥98%	NA	3mg/ml	300mg/kg	Daily	Intraperitoneal injection	NR	7 days	7 days	No	Normal saline
Fan 2022	2022	China	Rats	SD	Male and female	Adults	200±20	10 VS 10	/	Full-thickness circular wounds	Exairesis	Chronic wounds	Dorsal area	15	Astragalus polysaccharide	Purchased from commercial business (Shanghai Yuanye Biotechnology Co., Ltd., China, Batch No.: S27816)	No further characterization reported.	NA	Astragalus polysaccharide:vaseline:SDS:water=2:60:2:65	0.5g	Daily	Smearing for wounds	Vaseline, SDS, water	21 days	21 days	No	PBS
Yue 2022	2022	China	Rats	SD	NR	8	180-220	4 VS 4	Diabetes	Six full-thickness skin wounds	Exairesis	Chronic wounds	Dorsal area	8	Astragalus polysaccharide/polyvinyl alcohol nanofiber membranes	Extracted by the authors	Purity: ＞80%	Water extraction and alcohol precipitation. 200g of Astragalus membranaceus was added to 95% ethanol (1L) and petroleum ether (1.2L) for reflux for 2h, respectively, and it was repeated twice to remove fat-soluble substances and then extracted with boiling water (2L) for 2h.The extraction process was repeated twice, and the extracts were integrated, filtered, and concentrated to 1/3. Next, the pr…	NR	NR	Once	Nanofiber dressing	NA	15 days	15 days	No	Blank gauze
Wang 2021	2021	China	Rats	SD	Female	8	NR	10 VS 10	Diabetes	Full-thickness circular wounds	Exairesis	Chronic wounds	Dorsal area	15	Astragaloside IV	Purchased from commercial business (CAS No.: 84687-43-4; Cat. No.: CS 4272. Chengdu Biopurify Phytochemicals Ltd., China)	Purity: ≥98%	NA	NR	4mg/kg	Daily	Intraperitoneal injection	NR	15 days	15 days	No	Normal saline
Zhang 2020	2020	China	Rats	SD	Male	12	200-230	10 VS 10	Diabetes	Full-thickness circular wounds	Exairesis	Chronic wounds	Dorsal area	10	Astragalus polysaccharide	Purchased from commercial business (DH0109, desite, China)	No further characterization reported.	NA	200mg/ml	0.6ml	Daily	Intragastric administration	NR	14 days	14 days	Yes	Normal saline
Qiu 2019	2019	China	Rats	Wistar	Male	NR	231.57±10.16	32 VS 32	Diabetes	Full-thickness circular wounds	Exairesis	Chronic wounds	Dorsal area	20	Astragalus injection	Purchased from commercial business (Chiatai Qingchunbao, approval number: Guo Yao Zhun Zi Z33020179)	10 ml/ampoule, containing 20 g of Astragalus mongholicus Bunge	Aqueous extract	2g/ml	2.7ml	Daily	Intragastric administration	NR	21 days	21 days	Yes	Normal saline
Zhao 2017	2017	China	Mice	C57BL/6	Male	NR	20±2	13 VS 13	/	A full-layer circular wound	Exairesis	Non-chronic wounds	Dorsal area	10	Astragalus polysaccharide	Extracted by the authors	No further characterization reported.	Water extraction and alcohol precipitation. The Astragalus membranaceus roots were dried at 50˚C, broken and passed through a 100‑eye mesh, followed by defatting with 95% ethanol at room temperature for 48 h to remove the majority of the polyphenols, pigments and monosaccharides (performed three times). The defatted powder (100 g) was then extracted with distilled water (m:v=1:5) at 80˚C for 2 h,…	Astragalus polysaccharide:vaseline:SDS:water=2:60:2:65	0.5g	Daily	Smearing for wounds	Vaseline, SDS, water	21 days	21 days	No	PBS
Luo 2016	2016	China	Mice	C57BL/6	Male	8-10	20-25	10 VS 10	Diabetes	A full-layer circular wound	Exairesis	Chronic wounds	Dorsal area	9	Astragaloside IV	Purchased from commercial business (Alad din Industrial Inc., California)	Purity: ≥98%	NA	100mmol/L	10μL	Daily	Locally delivered at the wound site	DMSO	5 days	23 days	No	DMSO
Shan 2015-1	2015	China	Rats	SD	Female	NR	180-220	8 VS 8	/	Full-thickness rectangular wounds	Exairesis	Non-chronic wounds	Dorsal area	15	Astragaloside IV	Purchased from commercial business (Shanghai Dingrui Chemical Co., Ltd., China)	Purity: ≥98%	NA	0.5mg/ml	1ml	Once every 2 days	Smearing for wounds	NR	21days	21days	No	Normal saline
Shan 2015-2	2015	China	Rats	SD	Female	8	170-200	8 VS 8	/	Burn wounds	Scald	Non-chronic wounds	Dorsal area	4 square cm	Astragaloside IV	Purchased from commercial business (Shanghai Dingrui Chemical Co., Ltd., China)	Purity: ≥98%	NA	NR	NR	Once every 2 days	Smearing for wounds	NR	31 days	31 days	No	Normal saline
Liang 2015	2015	China	Mice	BALB/c	Male	NR	18-20g	27 VS 27	/	A full-layer circular wound	Exairesis	Non-chronic wounds	Dorsal area	5	Astragalus polysaccharide	NR	NR	NR	NR	500mg/kg	Daily	Intragastric administration	NR	8 days	8 days	No	PBS
Yang 2015	2015	China	Rats	SD	Male	10	250-300	6 VS 6	Diabetes	Five full-thickness circular wounds	Exairesis	Chronic wounds	Upper dorsal area	12	Astragalus polysaccharide-loaded tissue engineering scaffolds	Extracted by the authors	Purity: ＞85%	Water extraction and alcohol precipitation	NR	5 mg	Once	Bio-scaffold dressing	NA	20 days	20 days	Yes	Blank gauze
Lau 2008	2008	China	Rats	Wistar	Male	8	NR	35 VS 33	Diabetes	Full-thickness rectangular wounds	Exairesis	Chronic wounds	Foot dorsum	2 × 5	Radix Astragali	Extracted by the authors	No further characterization reported.	Water extraction. For extract preparation, 500 g of each herb was boiled twice under reflux in 2.5 liters of distilled water for 2 h. The supernatant was filtered through cheese cloth and then subjected to freeze drying.	NR	3.7g/kg, 5ml/kg	Daily	Intragastric administration	NR	7 days	18 days	No	Water
NA: Not Applicable
NR: Not Reported
